# Supplementary material for: Raising an Eye at Facial Muscle Morphology in Canids
Source: Biology (Basel). 2024 Apr 25;13(5):290. doi: 10.3390/biology13050290 (PMC11118188; doi:10.3390/biology13050290)
Supplement: Supplementary file 1 [file biology-13-00290-s001.zip]

Archive with 1 entries (1 files):
- biology-2931694-supplementary.pdf
